# Supplementary material for: Sex-Related Differences in On-Treatment Platelet Reactivity in Patients with Acute Coronary Syndrome
Source: Biomedicines. 2025 Aug 25;13(9):2068. doi: 10.3390/biomedicines13092068 (PMC12467199; doi:10.3390/biomedicines13092068)
Supplement: Supplementary file 1 [file biomedicines-13-02068-s001.zip]

Archive with 1 entries (1 files):
- biomedicines-3829056-supplementary.pdf
